# Supplementary material for: Light Flux Density and Photoperiod Affect Growth and Secondary Metabolism in Fully Expanded Basil Plants
Source: Foods. 2024 Jul 18;13(14):2273. doi: 10.3390/foods13142273 (PMC11275332; doi:10.3390/foods13142273)
Supplement: Supplementary file 1 [file foods-13-02273-s001.zip]

Archive with 1 entries (1 files):
- foods-3100844-supplementary.xlsx
