# Supplementary material for: Light Flux Density and Photoperiod Affect Growth and Secondary Metabolism in Fully Expanded Basil Plants
Source: Foods. 2024 Jul 18;13(14):2273. doi: 10.3390/foods13142273 (PMC11275332; doi:10.3390/foods13142273)
Supplement: Supplementary file 1 [file foods-13-02273-s001.zip › foods-3100844-supplementary.xlsx]

## Sheet: Table S1 250vs380
Table S1: VOCs identified by one-way ANOVA and post-hoc analysis, found as statistically significant for p < 0.05.
VOCs	Code	W250_1A			W250_2A			W250_3A			W250_4A			W250_5A			W250_6A			W250_VasA			W250_1M			W250_2M			W250_3M			W250_4M			W250_5M			W250_6M			W250_VasM			W380_1A			W380_2A
α-Pinene	T1	25.4733	±	1.95394	47.5228	±	2.86826	38.8257	±	2.67003	79.537	±	1.76532	65.527	±	0.558266	13.6885	±	0.677091	91.6126	±	0.775454	31.0131	±	0.411549	46.6959	±	0.0255489	33.9769	±	1.23839	28.2624	±	0.841939	21.0826	±	1.04186	22.8081	±	0.199984	67.5302	±	0.308776	20.5478	±	1.69	55.9424	±	1.94132
α-Thujene	T2	5.60072	±	1.29076	13.8336	±	2.32772	3.24717	±	0.197763	26.0584	±	1.7006	17.8785	±	0.862073	4.76625	±	0.0168576	24.3556	±	3.73717	11.0526	±	0.371021	14.7625	±	0.462125	11.2279	±	0.338547	7.98829	±	0.0162612	7.60787	±	0.0605469	6.93784	±	0.0604246	21.6307	±	0.110336	19.73	±	2.12406	30.0281	±	1.66489
Camphene	T3	4.12222	±	0.569254	6.48686	±	0.64987	2.71124	±	0.375958	11.9499	±	1.21651	4.39805	±	0.43978	3.07107	±	0.345389	13.6161	±	0.830119	6.53017	±	0.443702	6.78188	±	0.198046	6.4212	±	0.392623	6.22743	±	0.103802	3.83888	±	0.101573	3.98056	±	0.00980109	17.4752	±	0.268898	3.58612	±	1.16595	7.47183	±	2.08045
β-Pinene	T4	48.2545	±	6.75566	102.572	±	9.79981	33.6002	±	3.15339	182.825	±	7.55144	158.848	±	9.46864	28.4245	±	2.06861	202.39	±	1.73478	64.1784	±	2.55098	110.054	±	1.32804	74.1554	±	0.155691	75.1584	±	0.175817	46.2426	±	0.0448196	44.2008	±	0.184534	198.951	±	2.06676	54.3118	±	8.61125	119.677	±	25.6296
Sabinene	T5	30.6121	±	2.21969	50.6873	±	3.34187	18.7186	±	0.709496	104.79	±	1.67508	94.4965	±	3.77165	12.988	±	0.431371	144.271	±	24.4016	31.3485	±	2.89169	60.6695	±	0.518325	37.4038	±	3.58359	48.1453	±	0.19168	23.5002	±	0.181392	20.9812	±	0.0509792	85.0963	±	0.79479	37.8715	±	9.35587	69.4475	±	7.90088
α-Phellandrene	T6	1.27716	±	0.345783	2.43128	±	0.256813	2.09452	±	0.0637799	6.33044	±	0.503376	6.24189	±	0.288789	5.37936	±	0.614853	6.62089	±	0.584277	7.42863	±	0.539867	4.37871	±	0.428984	6.09564	±	0.107762	4.47794	±	0.105728	4.10667	±	0.0253978	12.1305	±	0.00134022	14.5324	±	0.0869145	8.49235	±	1.28679	14.6112	±	2.77203
β-Myrcene	T7	40.2695	±	1.87119	75.5202	±	4.93296	23.9978	±	0.0972139	166.574	±	1.63579	113.55	±	3.95573	26.4153	±	0.675249	273.063	±	7.11568	39.3718	±	0.146062	76.1893	±	0.781477	43.3075	±	0.448707	55.987	±	0.110885	23.3224	±	1.53065	22.6535	±	0.463596	162.491	±	1.73811	83.5692	±	20.2061	161.004	±	11.5092
α-Terpinene	T8	1.7134	±	0.284698	4.14034	±	0.414143	1.42878	±	0.123453	7.14021	±	0.846104	5.07666	±	0.164912	2.41929	±	0.0700661	9.55594	±	0.207662	3.28861	±	0.0824925	3.77783	±	0.227784	4.01765	±	0.0252332	2.9895	±	0.0549503	2.94062	±	0.0466885	2.89187	±	0.0939647	6.05385	±	0.0660043	17.7195	±	4.28437	22.4766	±	10.3763
D-Limonene	T9	40.4394	±	0.581733	43.3973	±	0.33083	25.3939	±	0.695341	128.071	±	0.762201	42.1837	±	7.96868	19.4139	±	0.0545801	139.826	±	7.88432	49.0461	±	1.27199	75.8567	±	3.77852	27.5689	±	0.709085	345.759	±	3.26873	19.149	±	0.038361	17.1353	±	0.0530819	86.2411	±	0.91949	47.7174	±	7.51383	84.4163	±	1.26192
β-Phellandrene	T10	13.1809	±	0.949563	23.1233	±	0.589865	4.50873	±	0.250132	46.8912	±	3.4171	20.3029	±	0.52157	5.10949	±	0.882281	51.4819	±	1.23483	15.1738	±	0.141729	27.6038	±	1.28378	9.62564	±	0.427008	11.1908	±	0.0393377	5.70146	±	0.000905686	6.47639	±	0.0413821	28.0891	±	0.0612245	17.1515	±	6.88312	35.3053	±	1.55108
1,8-Cineole	T11	720.952	±	10.6358	1253.68	±	27.7993	822.207	±	19.9475	2762.41	±	183.629	2665.2	±	140.013	415.732	±	13.0303	2124.27	±	6.1977	1083.36	±	20.7784	1476.12	±	58.0633	1107.61	±	0.352633	1482.04	±	16.6916	1018.59	±	23.3548	6710.31	±	4.6072	2807.11	±	20.1953	2735.92	±	77.1233	2892.1	±	296.568
cis β-Ocimene	T12	5.58766	±	0.895422	8.56036	±	0.383413	4.44365	±	0.0994151	18.8982	±	4.00616	9.68823	±	0.27195	6.09586	±	0.379572	25.5396	±	1.70781	8.94323	±	0.0236367	5.08183	±	0.0627744	4.90221	±	0.127566	5.59182	±	0.108711	2.54271	±	0.36404	4.30853	±	0.0244829	20.1103	±	0.118606	9.98842	±	2.13187	20.9312	±	1.0324
γ-Terpinene	T13	3.4074	±	0.800137	6.31416	±	0.448889	7.21293	±	0.54508	28.0308	±	0.971698	10.7211	±	0.273041	4.61025	±	0.362434	18.2567	±	1.01172	10.7299	±	0.152835	14.4465	±	2.10929	6.77315	±	0.240014	5.54631	±	0.0507617	4.79152	±	0.16447	5.1764	±	0.0204034	9.81153	±	0.0383728	47.2527	±	29.3294	47.3742	±	8.76024
trans β-Ocimene	T14	223.359	±	10.2428	260.501	±	6.30518	105.344	±	3.97967	474.724	±	19.682	266.676	±	27.8089	108.603	±	11.0869	705.658	±	5.67599	263.192	±	17.3024	206.65	±	1.96858	142.085	±	3.17718	160.347	±	1.91078	75.2878	±	0.0623421	139.91	±	0.777142	363.264	±	0.734965	218.885	±	54.2206	454.826	±	7.95
p-Cymene	T15	1.72419	±	0.439593	2.02728	±	1.07152	1.78134	±	0.0882274	7.96704	±	0.163472	6.99691	±	0.698085	2.0182	±	0.0681909	5.54317	±	0.413353	3.69444	±	0.128784	4.64039	±	0.812164	3.36315	±	0.349893	7.7305	±	0.101351	3.29649	±	0.0344273	2.11201	±	0.0359969	4.61755	±	0.0689814	6.1793	±	0.19656	7.02234	±	1.60484
α-Terpinolene	T16	26.1667	±	1.53678	30.8024	±	1.84155	13.3126	±	0.833618	68.4864	±	0.896273	45.6307	±	0.465499	10.4154	±	0.449968	74.7984	±	0.391029	40.2747	±	0.186453	39.2832	±	1.37427	23.3879	±	0.153991	28.4986	±	0.0601297	21.3952	±	0.73152	23.7398	±	0.373001	52.8715	±	1.10015	25.0068	±	4.25511	47.109	±	1.20469
trans-Allocimene	T17	1.5411	±	0.366503	1.46021	±	0.0200735	1.08361	±	0.0979884	1.77128	±	0.328631	1.3273	±	0.159044	1.20099	±	0.100916	2.76032	±	0.194114	0.713652	±	0.0178365	0.8359	±	0.0717676	0.549232	±	0.0136879	0.564971	±	0.0057789	0.37172	±	0.00888936	0.912603	±	0.0184781	1.80144	±	0.00802462	0.952803	±	0.0481835	1.97577	±	0.0614859
1,3,8 p-Menthatriene	T18	1.23774	±	0.181435	2.31506	±	0.428026	0.709946	±	0.00353157	3.31918	±	0.379626	1.53771	±	0.17094	1.16907	±	0.0887267	2.85162	±	0.37176	1.58725	±	0.321989	1.6304	±	0.135059	1.35344	±	0.159425	0.728323	±	0.0208206	1.09902	±	0.00449364	1.37882	±	0.00725218	2.0648	±	0.0236098	3.73132	±	3.45053	15.7753	±	0.328805
α-Cubebene	T19	14.397	±	1.01958	26.8527	±	4.1942	8.67761	±	0.660361	56.0864	±	4.05998	22.4914	±	2.8095	5.36544	±	0.393981	36.8799	±	1.68777	13.6344	±	1.71575	15.4254	±	0.0225727	6.0846	±	0.100588	16.8141	±	0.177561	8.13758	±	0.0755292	3.80636	±	0.0275598	28.6507	±	0.179024	10.8528	±	1.85949	24.8037	±	0.554952
trans-Sabinene hydrate	T20	16.427	±	0.674171	22.4636	±	0.398122	13.3595	±	0.516921	56.8029	±	4.23301	48.8245	±	0.859782	3.18266	±	0.0204213	27.8056	±	0.568641	14.4888	±	0.196095	16.5015	±	0.553659	16.212	±	0.259997	21.1657	±	0.256782	6.55449	±	0.0105999	4.44977	±	2.09554	56.4469	±	0.0700832	40.7585	±	2.27477	41.3012	±	2.84211
α-Copaene	T21	12.2871	±	0.686589	51.6432	±	0.990893	10.178	±	0.207975	63.1931	±	0.0510947	35.031	±	1.54252	9.6853	±	0.962939	47.609	±	2.08014	32.2109	±	1.46559	20.5761	±	0.590328	10.6356	±	0.226948	27.5208	±	0.669652	16.7242	±	0.565681	17.6123	±	0.034402	68.8131	±	0.467002	20.3965	±	6.38665	50.8653	±	7.09632
Camphor	T22	67.134	±	1.69898	66.2533	±	1.52866	44.8398	±	2.54196	165.544	±	7.79146	135.023	±	5.17239	1.22701	±	0.129908	5.19771	±	0.644539	98.8385	±	5.54094	58.9123	±	0.470673	58.8266	±	1.09841	52.5729	±	0.851057	39.5176	±	0.261904	45.6155	±	0.0541214	108.069	±	0.104336	163.897	±	14.6263	164.071	±	1.71348
β-Cubebene	T23	7.56081	±	0.399066	23.6039	±	1.51061	5.43646	±	0.255124	36.6898	±	4.22963	20.7644	±	2.36022	5.39005	±	0.0133729	42.0409	±	3.73651	12.1544	±	0.565512	12.3071	±	0.983951	6.43245	±	0.456902	9.57522	±	0.113018	3.54611	±	0.116793	4.99321	±	0.00490992	34.1362	±	0.190788	11.8993	±	2.71232	23.7812	±	1.61194
Linalool	T24	1028.77	±	21.4124	1790.06	±	27.552	1214.57	±	13.4875	2816.79	±	69.9368	2751.6	±	60.5729	329.941	±	12.6457	2179.79	±	39.3786	948.419	±	15.3049	952.754	±	25.8251	785.445	±	14.1645	1019.12	±	17.0371	255.441	±	3.16979	1442.25	±	8.03363	3650.62	±	20.2971	5372.05	±	38.199	5668.4	±	94.8918
Bornyl acetate	T25	0	±	0	0	±	0	0	±	0	0	±	0	0	±	0	0	±	0	335.311	±	3.92244	5.68197	±	0.440732	18.8497	±	0.495035	3.49891	±	0.30986	9.15896	±	0.0373624	12.6202	±	0.575293	42.2066	±	0.323516	99.0491	±	0.592886	6.15394	±	0.208434	43.8445	±	10.7741
α-Bergamotene	T26	145.696	±	1.93996	456.111	±	5.48044	150.825	±	0.698167	823.896	±	27.0867	362.605	±	13.8335	329.063	±	33.1145	2238.59	±	62.1511	393.128	±	4.04849	456.913	±	22.7241	316.329	±	17.2721	519.991	±	9.84635	256.506	±	11.1393	448.577	±	1.4254	1181.78	±	2.32967	201.225	±	47.535	420.497	±	6.71943
α-Farnesene	T27	0	±	0	0	±	0	0	±	0	0	±	0	0	±	0	0	±	0	0	±	0	0	±	0	0	±	0	0	±	0	0	±	0	0	±	0	0	±	0	0	±	0	145.071	±	66.8227	290.112	±	19.7652
α-Guaiene	T28	0	±	0	0	±	0	0	±	0	0	±	0	0	±	0	0	±	0	0	±	0	0	±	0	0	±	0	0	±	0	0	±	0	0	±	0	0	±	0	0	±	0	17.1442	±	3.6126	52.7559	±	3.08959
β-Elemene	T29	85.1305	±	4.07171	149.396	±	10.1697	58.6649	±	3.6172	164.983	±	6.56445	155.964	±	0.0469578	64.8811	±	3.0873	121.119	±	1.77473	91.4585	±	1.44409	145.822	±	0.949869	95.6041	±	5.87533	89.8996	±	1.33935	51.9052	±	0.351483	32.205	±	0.710311	198.464	±	0.300132	23.6077	±	26.1437	39.0571	±	2.00801
Aromadendrene	T30	11.2431	±	0.732427	30.0449	±	0.673267	11.6765	±	0.207703	63.397	±	1.42777	37.5792	±	1.12601	9.57174	±	0.512948	41.1141	±	1.39336	22.9258	±	1.61129	32.2563	±	1.23599	0.761182	±	0.221377	18.4992	±	0.282807	2.13657	±	0.0891481	4.2606	±	0.11038	40.5922	±	0.0593044	18.3647	±	2.64238	51.4066	±	4.021
4-Terpineol	T31	1.52153	±	0.185781	1.39121	±	0.193914	1.55053	±	0.461994	3.08444	±	0.730931	4.94205	±	0.566268	1.2082	±	0.104567	0	±	0	1.14572	±	0.136129	1.82476	±	0.0254098	1.75321	±	0.216582	1.42186	±	0.112198	0.618777	±	0.00847305	0.679287	±	0.00413758	3.65526	±	0.00516473	4.70979	±	0.580472	8.93682	±	2.04701
α-Humulene	T32	17.6793	±	2.68981	32.6158	±	0.574254	19.3038	±	0.866329	100.357	±	8.87505	28.2764	±	0.248965	23.2392	±	0.155064	119.383	±	7.68339	45.6828	±	4.84217	54.6982	±	7.10236	25.0611	±	0.927589	47.9445	±	1.13588	33.6315	±	0.441617	45.7771	±	0.289036	96.4958	±	0.186372	29.0453	±	0.854124	76.9692	±	19.2085
Epi-bicyclosesquiphellandrene	T33	14.4136	±	1.24833	45.2426	±	4.96095	8.67036	±	0.0167048	52.1853	±	3.60584	27.7524	±	1.94138	9.49415	±	0.655256	100.452	±	7.46107	15.3278	±	0.347014	21.2541	±	0.335814	7.01836	±	0.742758	12.9131	±	0.822671	6.78915	±	0.00948481	5.2705	±	0.048947	55.3268	±	0.0411605	16.9377	±	0.621839	30.2709	±	5.54427
trans-β-Farnesene	T34	45.9766	±	3.49557	32.9225	±	2.25211	29.9933	±	0.718419	91.9515	±	2.48722	54.2953	±	5.31251	34.218	±	0.0837758	68.8609	±	11.2369	146.397	±	10.3649	153.199	±	15.2493	70.8857	±	2.08922	86.8326	±	1.14967	88.3909	±	0.377379	167.85	±	0.282467	400.285	±	1.79612	33.6007	±	4.51143	39.9747	±	10.6678
Ledene	T35	5.71921	±	0.505411	19.8999	±	1.07513	31.2795	±	2.8759	32.7145	±	1.62778	18.2463	±	0.530412	6.42659	±	0.53774	28.2934	±	0.726839	10.6346	±	0.454859	15.47	±	0.484826	5.31782	±	0.399503	10.2779	±	0.081172	7.4387	±	0.00379544	4.4352	±	0.000152928	46.2196	±	0.0804208	9.84709	±	0.525634	34.2815	±	0.973428
Borneol L	T36	0	±	0	0	±	0	0	±	0	0	±	0	0	±	0	0	±	0	0	±	0	0	±	0	0	±	0	0	±	0	0	±	0	0	±	0	0	±	0	0	±	0	14.9032	±	1.46396	27.8082	±	10.7777
α-Terpineol	T37	43.4664	±	2.57649	63.6665	±	3.8076	29.4677	±	5.56282	164.344	±	4.79279	156.609	±	2.1917	34.964	±	4.25311	267.688	±	10.2381	19.3921	±	0.224923	35.655	±	2.17309	30.5317	±	0.842193	43.9756	±	0.337372	13.3366	±	0.847929	12.1054	±	0.0838377	132.28	±	0.998916	125.838	±	30.5351	163.496	±	36.7003
Germacrene D	T38	55.5976	±	3.50308	130.169	±	12.7222	28.9838	±	1.01943	219.556	±	12.6715	109.959	±	12.5477	37.6773	±	0.846684	320.932	±	27.9846	39.7315	±	0.202792	57.9655	±	2.72368	50.7078	±	2.35356	55.2408	±	0.963634	29.1176	±	0.762012	33.6591	±	0.410033	294.134	±	1.54861	23.3039	±	1.15092	53.8946	±	1.13145
α-Selinene	T39	9.40986	±	0.123171	17.1513	±	2.19196	8.10139	±	0.0495757	57.5306	±	4.87615	34.9947	±	1.7931	14.2419	±	0.439913	67.1102	±	3.46079	21.1594	±	1.58008	25.1476	±	2.35223	9.45498	±	0.0735979	52.6151	±	0.103959	10.2803	±	0.0411968	4.7384	±	0.00729508	45.6256	±	0.157456	14.3428	±	0.294178	45.8428	±	13.307
Bicyclogermacrene	T40	31.7365	±	1.04037	67.6704	±	0.972987	23.6796	±	0.325323	141.131	±	3.29133	63.7073	±	3.18489	20.7226	±	1.11545	165.573	±	41.9341	46.8454	±	0.791955	56.6243	±	2.18299	23.4057	±	2.34211	167.786	±	2.02944	11.112	±	11.9271	16.1347	±	0.0727976	202.721	±	2.02747	30.8833	±	10.0238	89.2698	±	29.2947
α-Amorphene	T41	98.7306	±	3.09688	202.251	±	3.65337	75.6941	±	0.921925	371.308	±	26.5399	225.313	±	10.1486	86.7374	±	2.45618	648.343	±	64.7325	127.868	±	5.6987	150.919	±	0.0249225	86.7382	±	2.40785	113.148	±	2.14714	72.4498	±	0.392646	52.1819	±	0.242941	600.56	±	3.12898	181.743	±	42.5294	372.48	±	9.44609
γ-Cadinene	T42	12.0683	±	0.383628	32.018	±	1.82748	10.13	±	0.120379	85.189	±	5.32927	35.2567	±	1.75953	13.874	±	0.0850539	38.5014	±	0.576119	20.3464	±	0.706698	25.4032	±	3.15668	11.7614	±	0.783603	25.9911	±	0.134406	9.37441	±	0.0402446	8.21483	±	0.0533294	35.939	±	0.164882	0.932845	±	0.392992	16.8673	±	10.4394
β-Sesquiphellandrene	T43	4.09897	±	1.28149	11.6667	±	0.733253	3.60048	±	0.153419	19.5475	±	2.59492	7.73805	±	0.0790825	8.74088	±	0.248593	66.6144	±	1.42798	7.10455	±	1.00217	7.36127	±	0.080001	6.41536	±	0.224409	11.3934	±	0.97874	5.78534	±	0.111565	4.40707	±	0.0221339	59.4453	±	0.0628298	5.40426	±	2.33278	14.4068	±	0.386523
α-Curcumene	T44	0.773836	±	0.0570661	2.61026	±	0.26753	1.0594	±	0.0373681	3.90562	±	0.368763	3.23895	±	0.122205	1.38553	±	0.118029	7.37634	±	0.864966	2.59443	±	0.33313	1.78455	±	0.0640382	2.50093	±	0.145985	3.60393	±	0.0473877	1.46059	±	0.423105	3.39609	±	0.10306	0	±	0	2.73115	±	0.015751	3.404	±	0.63457
Cadina 1,4 diene	T45	3.97529	±	0.543172	6.75292	±	1.01817	1.19047	±	0.233529	11.8553	±	0.913429	3.50055	±	0.125867	1.54953	±	0.0345361	8.79771	±	1.47667	3.46557	±	0.139795	3.68719	±	0.282783	1.33008	±	0.403682	3.34803	±	0.235608	1.4369	±	0.0169491	1.91631	±	0.00177172	10.1856	±	0.0534613	5.43986	±	0.030745	8.77126	±	0.212701
α-Cadinene	T46	4.63751	±	0.625571	11.2463	±	1.61487	3.6553	±	0.059684	23.6933	±	0.143137	11.7026	±	0.447351	4.4969	±	0.339891	38.542	±	0.314083	6.3119	±	0.254564	6.89719	±	0.0679598	3.50758	±	0.21663	7.72352	±	0.0569713	4.33504	±	0.0618536	2.93543	±	0.00028689	22.1737	±	0.0181328	6.66314	±	2.79815	15.0398	±	6.1532
Nerol	T47	0.381391	±	0.136894	0.710659	±	0.20795	0.450368	±	0.0496398	1.26095	±	0.322093	1.28975	±	0.0204794	0.625532	±	0.0548021	0.837531	±	0.0263479	0.340849	±	0.0697608	0.325154	±	0.0340946	0.264573	±	0.0674602	0.350391	±	0.0127419	0.388173	±	4.37029e-05	0.33449	±	0.0198889	0.929432	±	0.0329092	1.65666	±	0.0938583	3.39829	±	0.691391
cis-Calamenene	T48	5.42359	±	0.240401	29.3106	±	3.06638	13.8441	±	0.503915	57.8143	±	2.69797	12.1323	±	1.16994	12.2472	±	0.892294	75.9368	±	2.3899	18.6719	±	0.0851711	20.0318	±	0.0297498	13.6934	±	0.493049	27.2524	±	0.436398	10.6726	±	0.0380114	8.20979	±	0.0359617	72.0162	±	0.401172	28.0829	±	2.0312	54.6597	±	2.81108
α-Calacorene	T49	0.653385	±	0.246536	1.75134	±	0.0647771	0.595182	±	0.055764	3.56723	±	0.0931672	1.93669	±	0.102844	1.41691	±	0.273973	4.34675	±	0.403615	1.11893	±	0.083482	1.57815	±	0.361997	0.56224	±	0.0884227	0.522017	±	0.014679	0.793285	±	0.00236055	0.525214	±	0.001021	4.53282	±	0.198685	1.28605	±	0.375874	2.94868	±	0.0369371
β-Ionone	T50	0.10635	±	0.0100707	0.218345	±	0.155441	0.152715	±	0.0517664	0.327438	±	0.089497	0.255434	±	0.0576357	0.206524	±	0.0251048	0.742037	±	0.0152526	0.213491	±	0.0070106	0.132562	±	0.0255684	0.122398	±	0.0305928	0.156478	±	0.00728518	0.127733	±	0.000574185	0.106601	±	0.00682109	0.248408	±	0.00395781	0.303853	±	0.146773	0.336161	±	0.0235757
Methyl Eugenol	T51	2.31534	±	0.366971	3.42352	±	0.230184	0.780019	±	0.163428	1.7756	±	0.462179	2.3581	±	0.0589217	0.299166	±	0.0388723	3.35458	±	0.496402	1.40293	±	0.338281	1.64153	±	0.382796	1.0374	±	0.0895367	0.94429	±	0.0347563	5.48992	±	0.0302244	5.56082	±	0.0600626	14.7318	±	0.0150978	3.55772	±	0.117367	10.6126	±	0.677393
trans-Nerolidol	T52	1.63063	±	0.632829	2.25269	±	0.0870628	1.14506	±	0.0395175	5.59498	±	0.442584	2.64309	±	0.0375718	0.353386	±	0.00742302	3.35015	±	0.0860956	1.14539	±	0.131106	1.79396	±	0.21972	0.537349	±	0.0546225	0.902495	±	0.10608	0.428684	±	0.00356182	0.57264	±	0.00605693	3.55346	±	0.0469846	1.40214	±	0.555597	2.46817	±	0.00210201
Eugenol	T53	378.232	±	9.21091	472.939	±	1.28843	263.978	±	34.1859	1254.76	±	31.0549	1088.19	±	52.0315	133.744	±	5.20426	655.897	±	41.1035	304.954	±	5.08088	286.487	±	5.19854	285.987	±	25.5386	318.873	±	6.5155	135.283	±	1.03418	137.503	±	0.30978	1235.28	±	21.7316	1100.48	±	65.9189	1391.09	±	5.36877
Hexanal	Adl1	0.695062	±	0.00395036	1.77661	±	0.485018	1.54402	±	0.166764	2.77116	±	0.0368702	2.50587	±	0.125849	2.54334	±	0.509416	3.63365	±	0.556606	2.15499	±	0.347593	1.07579	±	0.0256305	2.67565	±	0.144674	1.03801	±	0.0146489	1.46859	±	0.00194863	1.93215	±	0.020231	1.7663	±	0.0124437	2.11138	±	0.798099	1.30685	±	0.0200175
cis-3-Hexenal	Adl2	0	±	0	0	±	0	0	±	0	0	±	0	0	±	0	0	±	0	0	±	0	0.691033	±	0.0194716	1.11836	±	0.0133152	0.761756	±	0.012733	1.17367	±	0.0207104	0.517193	±	0.0117553	0.964789	±	0.0110942	1.85277	±	0.0351329	58.3279	±	25.732	19.58	±	4.52075
trans-2-Hexenal	Adl3	24.9694	±	1.62002	62.6793	±	6.01685	44.4601	±	0.960758	65.95	±	1.63438	59.6072	±	0.71936	51.007	±	0.631004	57.2659	±	0.884954	43.0376	±	3.65621	26.1437	±	0.157213	101.303	±	2.86406	31.8583	±	0.496789	32.5938	±	0.447075	38.7013	±	0.443328	60.9726	±	1.37529	0.970263	±	0.137271	4.82916	±	0.406784
2-Penten-1-ol	Al1	0.520343	±	0.0734826	0.466757	±	0.336813	0.470031	±	0.000915172	0.582442	±	0.10618	1.85357	±	0.157298	0.868009	±	0.0255122	0.721782	±	0.0204729	0	±	0	0	±	0	0	±	0	0	±	0	0	±	0	0	±	0	0	±	0	4.93581	±	1.09287	3.68034	±	1.00644
Hexanol	Al2	4.57145	±	1.9654	5.65583	±	0.566568	2.48558	±	0.0666159	5.08215	±	1.12983	3.31925	±	0.170723	0.967847	±	0.000952576	3.56889	±	0.223151	1.97065	±	0.438537	1.29448	±	0.123811	1.93315	±	0.1224	1.19434	±	0.0121467	1.46181	±	0.0119472	0.702002	±	0.0049723	0.703326	±	0.0124432	70.3416	±	21.7625	86.8854	±	15.5816
trans-3-Hexen-1-ol	Al3	64.9005	±	0.115049	30.6158	±	2.66321	27.2096	±	1.60465	81.7217	±	2.97467	65.4503	±	0.814351	24.6249	±	0.6396	32.642	±	0.947001	31.6662	±	0.045977	26.1375	±	0.847724	24.8481	±	0.0464694	25.6955	±	0.779963	21.9544	±	0.286962	32.7943	±	0.272323	22.3986	±	0.418114	18.1633	±	1.81562	30.9865	±	5.10314
3-Octanol	Al4	8.65937	±	0.343272	9.49525	±	0.720013	7.20583	±	0.440342	28.7453	±	1.60148	30.0745	±	0.135304	4.29756	±	0.116743	17.6858	±	0.252668	5.01155	±	0.69677	8.81812	±	0.343775	7.25904	±	0.0787264	11.2103	±	0.1468	6.21157	±	0.0478509	2.30035	±	0.0223043	14.3755	±	0.0919676	9.47527	±	0.689996	7.01531	±	1.21778
trans-2-Hexen-1-ol	Al5	6.92152	±	1.10707	6.92013	±	0.746649	4.06195	±	0.666714	7.02848	±	0.302425	6.65685	±	0.357446	2.33272	±	0.281273	2.20572	±	0.0781289	2.3131	±	0.0371432	2.22415	±	0.150941	4.16268	±	0.135314	3.35848	±	0.0141153	3.90505	±	0.0122567	3.82628	±	0.0612934	2.57086	±	0.0410856	159.425	±	4.39108	165.791	±	35.0136
1-Octen-3-ol	Al6	118.465	±	15.8677	159.178	±	10.2859	85.381	±	1.58124	188.976	±	2.61574	152.687	±	5.89432	58.6802	±	2.66353	317.895	±	12.5591	97.1761	±	6.23928	93.0243	±	4.17322	168.534	±	1.48656	124.983	±	1.35862	43.9596	±	0.55228	52.5591	±	0.234496	124.103	±	0.806845	0.510389	±	0.202774	0.835645	±	0.306576
1-Hexanol-2-ethyl	Al7	0	±	0	0	±	0	0	±	0	0	±	0	0	±	0	0	±	0	0	±	0	0	±	0	0	±	0	0	±	0	0	±	0	0	±	0	0	±	0	0	±	0	14.4312	±	3.29277	21.1226	±	4.6917
Octanol	Al8	6.1509	±	0.0444143	4.88923	±	0.834402	4.52289	±	0.19745	26.25	±	1.42531	17.6355	±	1.21511	7.39984	±	0.0603016	45.5062	±	6.97344	5.48132	±	0.216322	4.50058	±	0.135313	4.51674	±	0.294722	6.90487	±	0.113392	3.1576	±	0.0295553	2.75362	±	0.0753877	18.7365	±	0.113179	3.67276	±	1.15096	6.92402	±	1.54635
3-hexen-1-ol-acetate	E1	1.40291	±	0.481533	1.34852	±	0.470764	1.6535	±	0.0701567	3.97124	±	0.0526185	3.63006	±	0.392628	0.577637	±	0.0570834	4.9762	±	0.0501595	1.81625	±	0.0449543	1.28376	±	0.00148395	0.68256	±	0.0656347	1.33039	±	0.12245	0.781267	±	0.00191881	0.607921	±	0.0117974	4.66269	±	0.0299825	4.84438	±	0.571948	49.5399	±	12.4598
1-Octen-3-yl-acetate	E2	2.28772	±	0.555339	1.97551	±	0.223446	1.70354	±	0.256533	6.55812	±	0.0176942	6.84448	±	0.128739	25.9983	±	1.15453	34.832	±	1.21972	5.1916	±	0.166663	14.4965	±	0.0300711	2.39145	±	0.0498539	24.3349	±	0.539725	18.2742	±	0.102363	9.20904	±	0.0402607	104.002	±	0.336171	2.34473	±	0.280336	0.740435	±	0.167966
cis-3-Hexenyl isovalerate	E3	0	±	0	0	±	0	0	±	0	0	±	0	0	±	0	0	±	0	0	±	0	0	±	0	0	±	0	0	±	0	0	±	0	0	±	0	0	±	0	0	±	0	28.0228	±	6.0567	50.2113	±	10.0283
Methyl benzoate	E4	1.36254	±	0.282882	25.6264	±	0.176865	3.22389	±	0.277662	27.7806	±	0.0875521	18.5919	±	0.19972	18.1995	±	0.256529	11.4104	±	0.605445	0	±	0	0	±	0	0	±	0	0	±	0	0	±	0	0	±	0	0	±	0	8.22962	±	1.53852	13.5065	±	4.07192
3-Octanone	O1	5.00555	±	0.00641158	20.3153	±	0.050091	4.55926	±	0.527687	13.6178	±	0.0338993	19.1694	±	0.668315	2.52487	±	0.561729	9.53875	±	0.181272	3.55126	±	0.454681	3.12153	±	0.151075	3.72767	±	0.190096	3.02892	±	0.0518819	2.35101	±	0.0957031	3.51011	±	0.232564	3.50637	±	0.0369197		±			±
[truncated: 36 more columns]

## Sheet: Table S2 16vs24
Table S2: VOCs identified by one-way ANOVA and post-hoc analysis, found as statistically significant for p < 0.05.
VOCs	Code	W16_1A			W16_2A			W16_3A			W16_4A			W16_5A			W16_6A			W16_1M			W16_2M			W16_3M			W16_4M			W16_5M			W16_6M			W24_1A			W24_2A			W24_3A			W24_4A
α-Pinene	T1	6.49364	±	0.150379	4.89618	±	0.0610101	6.04111	±	0.0363913	19.7046	±	0.409116	16.3228	±	0.0423358	7.15987	±	0.00374297	7.58225	±	0.049229	5.38557	±	0.019686	5.31703	±	0.00772977	6.26088	±	0.00118933	5.72537	±	0.0472879	5.4678	±	0.0122442	85.5638	±	0.286579	31.2768	±	0.119004	78.1265	±	0.0863828	35.9044	±	0.00824661
α-Thujene	T2	5.30986	±	0.0472208	4.41938	±	0.287922	6.57152	±	0.186251	11.4383	±	0.478268	11.5408	±	0.0465901	8.03522	±	0.0233006	4.52295	±	0.34069	4.85731	±	0.0472351	3.96424	±	0.0221415	5.5231	±	0.0375096	6.49893	±	0.0175268	4.56398	±	0.017672	75.2541	±	0.386503	25.7882	±	0.0498852	44.2887	±	0.0552576	27.3108	±	0.0304588
Camphene	T3	1.81152	±	0.0241387	1.4281	±	0.0162269	1.41475	±	0.00205073	4.78581	±	0.34304	4.6835	±	0.200276	3.17786	±	0.0728294	1.52415	±	0.398572	1.47117	±	0.010319	1.24837	±	0.00328872	1.46546	±	0.00251065	1.83254	±	0.000164048	1.85067	±	0.00632715	20.1004	±	0.0790377	6.47876	±	0.0417665	14.7095	±	0.0102064	7.34113	±	0.00577216
β-Pinene	T4	19.218	±	0.919015	15.3906	±	0.364488	19.9009	±	0.759883	44.3029	±	0.336028	48.7948	±	0.0456425	24.8766	±	0.0140476	11.7806	±	0.225855	10.8063	±	0.0898244	13.0715	±	0.0662872	16.0511	±	0.00786526	15.6169	±	0.0413795	19.1476	±	0.00960945	208.298	±	0.773245	82.3168	±	0.016624	210.724	±	0.317967	103.931	±	0.0355116
Sabinene	T5	11.7821	±	0.0873705	10.128	±	0.993436	6.78173	±	0.594884	19.9075	±	0.664502	31.4603	±	0.375171	16.6226	±	0.214189	8.79698	±	0.0464553	8.18994	±	0.00325109	5.90605	±	0.0142169	9.68296	±	0.00253337	10.3721	±	0.205683	9.4366	±	0.0324077	116.057	±	0.267312	41.3715	±	0.00987978	102.851	±	0.0936628	52.588	±	0.011855
δ-3-Carene	T6	0	±	0	0	±	0	0	±	0	0	±	0	0	±	0	0	±	0	0.517363	±	0.00318629	0.451348	±	0.0031528	0.266495	±	0.000358721	1.97406	±	0.00101713	1.18841	±	0.00126239	1.05051	±	0.000398547	0	±	0	0	±	0	0	±	0	0	±	0
α-Phellandrene	T7	9.19806	±	0.114813	2.49775	±	0.232631	0.54611	±	0.0119762	2.55748	±	0.364944	3.62355	±	0.0676768	1.72096	±	0.0162078	0	±	0	0	±	0	0	±	0	0	±	0	0	±	0	0	±	0	14.5017	±	0.0553913	10.2935	±	0.00321337	10.4096	±	0.00671454	13.5618	±	0.00550982
β-Myrcene	T8	33.1432	±	1.0478	24.9792	±	0.804646	31.5228	±	0.346925	48.7747	±	0.209994	74.3648	±	0.888474	42.2748	±	0.216782	11.5902	±	0.0993502	17.8594	±	0.0522063	13.1163	±	0.0265099	18.7384	±	0.027268	31.646	±	0.134773	20.0984	±	0.0124079	300.386	±	0.619109	124.498	±	0.0115752	239.424	±	0.225666	128.672	±	0.00827466
α-Terpinene	T9	6.48743	±	0.0889518	4.13597	±	0.393168	3.20832	±	0.0786008	8.39177	±	0.405506	12.8201	±	0.132683	8.37449	±	0.0228964	3.41329	±	0.0379155	3.81555	±	0.00862578	2.61589	±	0.00468463	5.14242	±	0.000345142	6.96312	±	0.0138339	2.68283	±	0.00654971	53.4276	±	0.267564	21.6054	±	0.0257395	27.9784	±	0.129614	28.2463	±	0.00695868
D-Limonene	T10	18.1965	±	1.52091	16.6511	±	0.359786	16.6868	±	0.245047	36.5081	±	0.682157	50.1384	±	0.354768	36.2689	±	0.244561	11.1277	±	0.0802722	12.868	±	0.0291679	13.2152	±	0.127755	16.9061	±	0.010736	22.6292	±	0.0583601	15.275	±	0.0231406	206.69	±	0.0709401	109.455	±	0.0760956	140.042	±	0.13193	93.7768	±	0.0849752
β-Phellandrene	T11	2.92044	±	0.164935	5.30719	±	0.379194	3.1262	±	0.0798487	11.1572	±	0.407371	17.6267	±	0.228716	9.11416	±	0.0484584	3.09661	±	0.110271	3.47868	±	0.0204622	2.41518	±	0.0210636	4.45532	±	0.00381707	6.56189	±	0.0298644	4.14533	±	0.00425232	71.7924	±	0.25518	37.7937	±	0.087074	56.8631	±	0.124027	33.153	±	0.0136474
1,8-Cineole	T12	1227.96	±	81.7416	1215	±	10.4668	1362.46	±	37.5231	1286.58	±	0.723143	3162.6	±	46.2508	1565.55	±	28.8425	918.694	±	5.07371	972.507	±	0.3733	725.417	±	0.671644	1170.94	±	0.429358	1274.1	±	0.524012	586.462	±	0.437065	10383.3	±	2.05403	4019.98	±	0.734497	4374.67	±	0.557383	3021.54	±	3.86406
cis β-Ocimene	T13	9.42357	±	0.570643	4.45125	±	0.518249	7.83815	±	0.21411	15.1724	±	0.0344574	16.5536	±	0.579553	14.2507	±	0.07463	4.16128	±	0.0263178	2.63936	±	0.000796122	2.53913	±	0.0234665	3.66836	±	0.0193323	5.63132	±	0.0365286	3.63774	±	0.00085128	71.278	±	0.136941	38.3232	±	0.0238586	42.8016	±	0.180414	25.2214	±	0.0355333
γ-Terpinene	T14	9.59204	±	0.407834	8.2726	±	0.320388	9.26351	±	0.294245	13.29	±	0.241499	13.1061	±	0.124248	13.2	±	0.24294	5.93203	±	0.0414245	7.78111	±	0.00524049	11.4585	±	0.0259174	12.4592	±	0.311463	10.6273	±	0.497367	3.42527	±	0.00239444	89.6632	±	0.359408	32.7454	±	0.0236551	52.9485	±	0.0520563	30.4996	±	0.0500857
trans β-Ocimene	T15	101.459	±	1.26219	80.6728	±	1.54319	102.902	±	2.87733	209.019	±	1.82804	204.383	±	0.923692	174.469	±	0.326813	58.7264	±	0.159743	38.2196	±	0.00810667	39.9263	±	0.0935296	56.7987	±	0.589652	46.75	±	0.179153	84.5938	±	0.444948	650.281	±	0.574504	814.749	±	0.462341	1179.96	±	0.472757	425.744	±	0.31031
p-Cymene	T16	1.58595	±	0.0122941	1.71971	±	0.292608	4.36164	±	0.02	4.32505	±	0.137365	2.30256	±	0.0204198	3.24707	±	0.0183243	3.88323	±	0.0160485	2.75457	±	0.0229194	2.06102	±	0.0533502	2.28209	±	0.0719743	2.42334	±	0.00855849	1.57665	±	0.00137368	13.4653	±	0.0944847	7.30701	±	0.00382065	8.69162	±	0.0175458	6.71387	±	0.000841485
α-Terpinolene	T17	11.9822	±	1.02495	9.03559	±	0.0442578	10.6747	±	0.324372	18.5906	±	0.321156	30.5209	±	0.0905655	18.2296	±	0.0805429	8.16151	±	0.0247565	5.11625	±	0.090267	4.93155	±	0.0625388	11.7177	±	0.0159311	11.6288	±	0.0857811	10.753	±	0.265158	79.3543	±	0.000373135	56.3199	±	0.0324133	98.4629	±	0.663645	91.7221	±	0.0725513
trans-Allocimene	T18	0.816364	±	0.124292	0.897088	±	0.0405343	1.46523	±	0.0506015	1.81242	±	0.0218128	1.3859	±	0.209995	1.35246	±	0.0368621	0.506093	±	0.000475377	0.621005	±	0.00341603	0.695081	±	0.00353584	0.649523	±	0.00208431	0.820286	±	0.00355789	0.64382	±	0.0027156	5.44263	±	0.0156185	5.14621	±	0.000517819	5.12962	±	0.0102284	4.20967	±	0.00627263
1,3,8 p-Menthatriene	T19	1.93849	±	0.0189648	1.53242	±	0.297394	1.14493	±	0.0658926	3.44606	±	0.298817	3.42291	±	0.152355	3.63135	±	0.0820998	1.0305	±	0.0150453	0.716367	±	0.000722665	0.818275	±	0.00522935	1.16294	±	0.00478936	1.0484	±	0.000435266	1.57814	±	0.00560669	22.4172	±	0.0491029	12.8997	±	0.00247427	29.0705	±	0.0444434	8.18976	±	0.00364884
α-Cubebene	T20	11.0798	±	0.219442	3.3559	±	0.0963041	2.55541	±	0.0630407	3.52919	±	0.284253	2.70409	±	0.0427116	2.61841	±	0.0618953	1.10993	±	0.00011333	1.21183	±	0.0137158	1.14176	±	0.000673155	1.6047	±	0.00323338	1.3807	±	0.00291732	2.38296	±	0.00384434	26.7308	±	0.20064	17.9413	±	0.000133015	24.1637	±	0.0241461	16.7487	±	0.0293469
trans-Sabinene hydrate	T21	9.62856	±	0.319374	8.94161	±	0.036482	8.23661	±	0.257279	8.51737	±	0.475749	29.2661	±	0.112153	8.92746	±	0.0350009	6.78108	±	0.0685137	7.39994	±	0.045227	18.353	±	0.0609108	18.378	±	0.263786	19.8001	±	0.0276698	3.77284	±	0.0412583	112	±	0.255535	34.2518	±	0.0109857	39.64	±	0.192229	28.5375	±	0.0131564
trans-Linalool oxide	T22	1.2578	±	0.156725	1.27769	±	0.0492033	1.94675	±	0.0239635	1.23036	±	0.0612757	1.53729	±	0.0412713	1.23724	±	0.0759242	0	±	0	0	±	0	0	±	0	0	±	0	0	±	0	0	±	0	19.2215	±	0.217555	13.9356	±	0.00238241	8.83929	±	0.0127371	5.6768	±	0.000844506
α-Copaene	T23	4.43941	±	0.0796622	4.89074	±	0.226503	3.84513	±	0.263377	5.51795	±	0.105993	5.5411	±	0.149596	4.5574	±	0.0728692	3.39663	±	0.0105568	3.13023	±	0.0258321	1.44619	±	0.00301591	4.98969	±	0.0201031	3.26772	±	0.00554	4.31431	±	0.0107379	56.4156	±	0.42063	31.5509	±	0.0752005	54.1664	±	0.169504	18.335	±	0.0111405
Camphor	T24	3.94309	±	0.148933	4.47878	±	0.080978	5.15792	±	0.149474	6.71039	±	0.148319	15.2882	±	0.131034	6.55804	±	0.0702174	10.2571	±	0.00684637	8.865	±	0.0551488	15.3175	±	0.0448507	11.5118	±	0.0838642	7.27194	±	0.0339096	9.50343	±	0.209177	30.059	±	0.0553409	13.7889	±	0.00178112	13.3641	±	0.0130764	11.8402	±	0.015384
β-Cubebene	T25	3.02516	±	0.125903	3.01498	±	0.0272302	2.6398	±	0.0912069	2.88922	±	0.0254587	3.21764	±	0.0424674	4.52358	±	0.0999494	1.3427	±	0.0110449	1.13482	±	0.012168	1.31598	±	0.0124073	1.2233	±	0.0019038	1.04642	±	0.0197027	1.60339	±	0.000721212	23.5823	±	0.00883835	13.6783	±	0.00998495	23.0843	±	0.00478032	11.0572	±	0.0106106
Linalool	T26	1465.74	±	25.5301	1609.05	±	5.05031	1930.07	±	89.6121	1065.76	±	2.76817	4170.41	±	8.21864	1265.85	±	7.00468	200.497	±	0.00783378	522.464	±	0.348595	515.732	±	1.18104	999.825	±	0.25462	1544.2	±	0.679386	262.748	±	0.193477	17238.3	±	10.002	5627.42	±	0.741402	6017.06	±	1.92826	3587.29	±	2.52367
Bornyl acetate	T27	17.5425	±	0.59367	8.33143	±	0.409015	4.29373	±	0.142121	19.5866	±	0.128882	19.1679	±	1.76194e-05	25.5467	±	0.13696	42.069	±	0.00339899	51.6058	±	0.149488	37.9323	±	0.0477462	24.2038	±	0.329772	26.7343	±	0.0716766	26.8137	±	0.0663707	77.1005	±	0.0291853	43.9596	±	0.000641691	79.8831	±	0.0448257	45.744	±	0.0942646
α-Bergamotene	T28	315.164	±	15.2179	346.196	±	5.99089	288.369	±	6.63892	322.806	±	3.54554	621.948	±	5.18446	908.04	±	0.188304	166.416	±	1.86877	187.904	±	0.143628	133.962	±	0.0429659	283.944	±	0.160131	262.665	±	0.314401	267.399	±	0.247199	2016.77	±	7.68614	2429.99	±	0.0880274	2253.07	±	2.03942	1062.82	±	0.264314
β-Elemene	T29	24.4058	±	0.0186408	39.424	±	0.374431	33.839	±	0.00325685	69.16	±	0.22696	52.3035	±	0.317107	44.3183	±	0.0543914	8.78877	±	0.110412	14.8773	±	0.0119518	14.2851	±	0.184409	19.5849	±	0.0559339	19.076	±	0.034669	20.7423	±	0.0236212	87.5654	±	0.398835	227.323	±	0.023201	100.811	±	0.0889816	89.3057	±	0.0431358
Aromadendrene	T30	5.79311	±	0.190291	7.53958	±	0.390708	6.06385	±	0.123431	12.1933	±	0.0517965	9.89074	±	0.0967829	11.2521	±	0.351439	1.49497	±	0.106541	2.86891	±	0.00827559	2.36242	±	0.0037121	2.8796	±	0.0246747	2.69925	±	0.00377795	3.39576	±	0.00106967	46.4131	±	0.148944	33.31	±	0.0948229	50.8446	±	0.0334714	21.9961	±	0.0487667
4-Terpineol	T31	1.36504	±	0.114329	1.44136	±	0.171094	1.32934	±	0.0739141	2.76292	±	0.0968523	2.73679	±	0.218332	2.09456	±	0.0437036	0.755234	±	0.00421587	1.13895	±	1.21699e-06	0.551785	±	0.000188661	1.16109	±	0.00188461	1.10198	±	0.00308264	0.843511	±	0.00204567	13.4409	±	0.0523699	4.12095	±	0.00632087	22.696	±	0.0588445	2.72538	±	3.00936e-05
α-Humulene	T32	13.1468	±	0.758166	19.4978	±	0.401417	12.148	±	0.0243509	30.4604	±	0.187069	20.0901	±	0.0972288	19.7835	±	0.293563	12.4675	±	0.24166	9.88794	±	0.067323	7.58693	±	0.0140149	18.7809	±	0.00824787	18.3296	±	0.0334448	11.7502	±	0.00605229	76.6427	±	0.0202645	69.5559	±	0.0122106	89.3489	±	0.22731	40.1199	±	0.0472921
Epi-bicyclosesquiphellandrene	T33	6.86261	±	0.250169	7.25421	±	0.0373873	5.54949	±	0.138311	7.03795	±	0.0177667	14.1448	±	0.0469519	20.184	±	0.0608865	1.57607	±	0.014473	1.50103	±	0.0150576	1.65877	±	0.0281972	4.38808	±	0.0206251	4.65426	±	0.0111742	4.47277	±	0.00241426	46.1528	±	0.213574	32.2787	±	0.000714313	47.4446	±	0.00441735	23.2618	±	0.0698685
trans-β-Farnesene	T34	15.1955	±	0.0766435	22.21	±	0.782126	10.3476	±	0.043849	21.202	±	0.279609	35.2878	±	0.121816	39.5321	±	0.00353891	20.6752	±	0.0140217	16.4124	±	0.0173484	15.7752	±	0.0430819	24.4322	±	0.0768695	43.4769	±	0.284745	27.0711	±	0.0433352	145.049	±	0.529784	101.08	±	0.017025	138.344	±	0.163331	39.3028	±	0.13144
Ledene	T35	3.93264	±	0.17955	3.94916	±	0.0488465	4.50337	±	0.1715	8.3173	±	0.254089	8.48177	±	0.0163287	7.31781	±	0.0322381	1.34983	±	0.000296137	2.63119	±	0.0468694	2.58295	±	0.0253266	2.12351	±	0.0281754	3.76797	±	0.0194076	3.57264	±	0.213437	22.4002	±	0.0949159	14.253	±	0.00174298	19.9434	±	0.0313053	13.0568	±	0.0048386
Borneol L	T36	29.7174	±	0.915301	35.9359	±	0.294985	33.0307	±	0.216855	36.851	±	0.117099	100.376	±	0.346261	36.8464	±	0.175344	13.6611	±	0.0256302	11.956	±	0.00299977	10.0996	±	0.0627717	23.6712	±	0.273343	27.4381	±	0.229543	15.2472	±	0.0336933	327.387	±	1.55223	79.9774	±	0.000481926	126.371	±	0.0522408	76.809	±	0.0483826
α-Terpineol	T37	38.1761	±	0.996741	39.9776	±	0.427922	51.247	±	0.119136	48.2523	±	0.119545	82.3702	±	0.353613	72.7636	±	0.114768	20.5852	±	0.25974	22.3144	±	0.19089	18.2696	±	0.00314612	41.4074	±	0.315159	35.3296	±	0.0491053	11.4252	±	0.0345528	538.288	±	1.18882	198.542	±	0.00716575	299.976	±	0.180795	158.267	±	0.130312
α-Selinene	T38	11.963	±	0.803746	12.5696	±	0.149322	9.79774	±	0.32755	19.3145	±	0.413363	16.2699	±	0.0260776	11.5982	±	0.229956	2.30403	±	0.00996894	2.62311	±	0.00802119	3.26376	±	0.00686796	2.53639	±	0.000313164	3.3243	±	0.0139963	4.36369	±	0.000634086	58.7306	±	0.266025	57.2982	±	0.00523071	58.3642	±	0.0714932	26.3717	±	0.0184378
Bicyclogermacrene	T39	14.5257	±	0.460033	15.1855	±	0.263931	9.73301	±	0.370244	22.0966	±	0.109961	20.1412	±	0.013196	25.381	±	0.247624	4.16659	±	0.0151119	4.39407	±	0.0121162	4.71201	±	0.00960309	8.45042	±	0.0100865	11.5055	±	0.00780729	5.92972	±	0.00211215	57.9894	±	0.309628	64.1646	±	0.304234	81.0524	±	0.314932	42.7064	±	0.0850205
α-Amorphene	T40	75.6841	±	2.84373	73.2345	±	0.165499	60.4035	±	2.03295	77.0712	±	0.00619346	135.222	±	0.267478	164.354	±	0.00219948	20.2688	±	0.0165464	29.3938	±	0.00684305	22.1456	±	0.00850124	34.518	±	0.0180156	27.5195	±	0.0936391	41.9642	±	0.0268778	500.103	±	2.13292	556.826	±	0.845311	556.556	±	0.63448	233.907	±	0.0926736
γ-Cadinene	T41	6.45176	±	0.253028	7.53331	±	0.204833	8.04792	±	0.157423	16.3472	±	0.398824	12.7083	±	0.0229275	13.7367	±	0.0923201	5.44165	±	0.0256776	3.38467	±	0.0201526	3.35073	±	0.0175658	8.93689	±	0.0113895	5.71443	±	0.0253107	4.56165	±	0.000857582	70.38	±	0.261943	32.3162	±	0.123616	29.222	±	0.030212	18.9217	±	0.00860931
β-Sesquiphellandrene	T42	8.30137	±	0.399264	9.87759	±	0.138923	5.60019	±	0.141433	6.56816	±	0.408166	12.6119	±	0.259224	11.8142	±	0.0216449	2.85967	±	0.0142756	2.53918	±	0.00403137	2.43214	±	0.0775236	6.89544	±	0.00242626	6.63564	±	0.0055774	5.90594	±	0.0015347	54.1989	±	1.12942	60.9118	±	0.00450026	88.0206	±	0.0652156	26.9933	±	0.00202897
α-Curcumene	T43	1.91939	±	0.0663226	2.14451	±	0.0933443	1.65111	±	0.0363765	2.37319	±	0.500373	2.35523	±	0.00555046	2.75774	±	0.0593262	8.14177	±	0.204088	1.12269	±	0.0412374	1.3827	±	0.0040779	2.1959	±	0.0102995	1.78685	±	0.0106628	1.77032	±	0.0140445	16.8454	±	0.0455837	14.0131	±	0.012309	14.5347	±	0.00889585	5.57363	±	0.00645331
Cadina 1,4 diene	T44	1.93767	±	0.015749	2.02955	±	0.0599278	2.14692	±	0.058186	2.58152	±	0.127766	2.94718	±	0.0620981	2.91991	±	0.0420977	0.579524	±	0.00401057	0.567726	±	0.000251982	0.95706	±	0.0068343	1.25655	±	0.0250432	1.12995	±	0.0286312	1.60666	±	0.00593979	33.1452	±	0.209955	33.393	±	0.0936879	26.9442	±	0.010893	15.9282	±	0.00491837
α-Cadinene	T45	3.08356	±	0.0347668	3.35689	±	0.143508	2.58616	±	0.0883525	3.16518	±	0.162866	4.23024	±	0.0250827	3.77864	±	0.0608261	1.44695	±	0.0140606	1.52061	±	0.0339838	1.45547	±	0.00420545	2.05564	±	0.00266428	2.00159	±	0.0244788	2.1518	±	0.00625461	25.6583	±	0.0997687	24.4526	±	0.00678035	34.5861	±	0.156856	12.2614	±	0.0113369
Nerol	T46	0.596099	±	0.0704619	0.551352	±	0.0428326	0.826065	±	0.0265601	0.987276	±	0.0110565	1.45126	±	0.00849987	1.07208	±	0.0529193	0	±	0	0	±	0	0	±	0	0	±	0	0	±	0	0	±	0	7.3641	±	0.0172379	2.89038	±	0.0124061	3.21242	±	0.0120085	2.1269	±	0.00243998
cis-Calamenene	T47	12.4545	±	0.357063	12.2289	±	0.00205809	10.5799	±	0.353203	16.3408	±	0.250549	16.7163	±	0.215986	20.0183	±	0.064468	3.55813	±	0.0132318	2.77544	±	0.0196687	3.81309	±	0.0491926	6.63698	±	0.00999477	6.5343	±	0.00458256	5.53455	±	0.0280673	93.1408	±	0.375604	85.144	±	0.022787	82.104	±	0.143509	36.0891	±	0.00787017
α-Calacorene	T48	0.595179	±	0.0155519	0.673116	±	0.0339215	0.609426	±	0.0669222	0.855514	±	0.0365032	1.09273	±	0.0422614	0.74532	±	0.00350317	0.319943	±	0.0024432	0.342385	±	0.00233163	0.30974	±	0.000931789	0.482486	±	0.00139811	0.456967	±	0.0103485	0.401419	±	0.00140252	5.96786	±	0.0207363	4.61804	±	0.0100491	5.80626	±	0.0103136	2.90201	±	0.000643297
β-Ionone	T49	0.390576	±	0.0125806	0.269225	±	0.0320967	0.386062	±	0.0368755	0.258424	±	0.00212365	0.448447	±	0.00296969	0.394969	±	0.00896536	0.250359	±	0.000892374	0.30493	±	0.0048649	0.279455	±	0.00237464	0.351262	±	0.000614799	0.192623	±	0.00086935	0.258196	±	0.000920715	0.804923	±	0.00371242	0.662622	±	0.0017829	0.932278	±	0.00415158	0.485452	±	0.0001417
Methyl Eugenol	T50	0.270075	±	0.00747449	0.244083	±	0.0158475	0.402859	±	0.0230374	0.403175	±	0.00432743	2.2807	±	0.0994352	0.405155	±	0.00495736	4.0209	±	0.0240788	1.41691	±	0.0449132	1.64841	±	0.00691047	1.24082	±	0.0187857	1.07685	±	0.00482514	2.61088	±	0.00122819	5.13688	±	0.0165743	1.47021	±	0.00699178	1.35204	±	2.95662e-05	1.30432	±	0.00479498
trans-Nerolidol	T51	0.260448	±	0.00957459	0.358729	±	0.0061371	0.215256	±	0.0322765	0.274516	±	0.000333426	0.489354	±	0.00189309	0.327903	±	0.00303359	0.0990268	±	4.43516e-06	0.258057	±	0.000113661	0.13697	±	0.000110716	0.234274	±	0.000383648	0.25887	±	0.00177714	0.214414	±	0.000669651	4.9717	±	0.00859675	3.08022	±	0.0118645	2.79888	±	0.00790716	1.03614	±	0.000416166
Eugenol	T52	287.106	±	11.3047	300.15	±	1.45022	481.009	±	11.0362	435.76	±	0.0931736	1120.3	±	2.72913	473.177	±	0.686818	204.765	±	0.0724528	237.23	±	0.486503	233.821	±	1.73599	436.113	±	0.671079	529.017	±	0.452549	136.411	±	0.0370079	4348.92	±	14.3655	1135.69	±	0.0550467	1183.63	±	0.23742	1186.63	±	0.285747
Hexanal	Adl1	1.75508	±	0.149998	1.15377	±	0.116485	1.82867	±	0.0490195	1.91104	±	0.0302266	1.59926	±	0.0412961	1.1325	±	0.0189217	3.72885	±	0.132174	4.86584	±	0.0327219	4.82192	±	0.0730568	2.76497	±	0.0212693	0.847299	±	0.00699258	0.859506	±	2.83869e-05	6.70422	±	0.0201449	2.47551	±	0.00226416	2.29318	±	0.00376996	2.17408	±	0.00198071
cis-3-Hexenal	Adl2	3.8694	±	0.0391709	0.960936	±	0.0217898	6.31415	±	0.215724	6.46953	±	0.0483786	5.00045	±	0.00872507	2.23194	±	0.00937472	9.49055	±	0.0874484	7.74424	±	0.0217151	12.2004	±	0.028246	8.72441	±	0.0240344	6.7619	±	0.0130409	1.62994	±	0.0116092	0	±	0	0	±	0	0	±	0	0	±	0
trans-2-Hexenal	Adl3	23.3716	±	0.335331	26.4047	±	0.725722	42.2464	±	0.00734754	42.1351	±	0.244041	25.711	±	0.320126	33.5499	±	0.260914	36.9273	±	0.0807813	31.3223	±	0.298453	76.235	±	0.0686034	55.1924	±	0.493598	21.8978	±	0.0176232	24.906	±	0.106206	175.058	±	0.992587	52.1569	±	0.0944843	63.9357	±	0.182525	31.777	±	0.040329
2-Penten-1-ol	Al1	0.302835	±	0.0105419	0.282637	±	0.036245	1.42024	±	0.167414	0.859069	±	0.0110712	0.531119	±	0.00706805	1.21871	±	0.154237	0.405176	±	0.000146635	0.450195	±	0.00220514	0.70135	±	0.00198669	0.850245	±	0.00822744	0.354006	±	0.0003237	0.265536	±	0.000231948	0	±	0	0	±	0	0	±	0	0	±	0
Hexanol	Al2	1.6729	±	0.116258	1.2775	±	0.0396057	2.8978	±	0.0614105	1.70127	±	0.0812245	1.52544	±	0.0468933	1.34261	±	0.0335958	0.948669	±	0.0458221	1.11165	±	0.00659591	1.5502	±	0.0199732	1.90652	±	0.000970945	1.62423	±	0.00134395	0.849997	±	0.0210441	9.01556	±	0.00735619	5.12114	±	0.0051999	5.08247	±	0.00927131	3.16163	±	0.00544071
trans-3-Hexen-1-ol	Al3	13.9605	±	0.857696	13.8343	±	0.211521	40.5669	±	0.523894	26.1388	±	0.0653079	32.441	±	0.0735076	29.1158	±	0.119935	25.7166	±	0.212495	49.8932	±	0.090298	47.8548	±	0.0413663	39.8053	±	0.0510445	25.3852	±	0.0522207	13.6992	±	0.0172827	199.555	±	0.246401	71.2681	±	0.0576969	75.2198	±	0.00140693	40.3895	±	0.012596
3-Octanol	Al4	8.26081	±	0.241209	5.31585	±	0.226804	7.79999	±	0.0861933	8.61764	±	0.0790962	18.6102	±	0.0532946	7.22701	±	0.0936891	4.41324	±	0.0102089	8.96283	±	0.0259509	3.29876	±	0.0122948	6.90485	±	0.0167681	9.12106	±	0.0197317	3.24088	±	0.000441952	67.7869	±	2.82309	26.2226	±	0.0243249	30.9168	±	0.0861979	17.1874	±	0.00561463
trans-2-Hexen-1-ol	Al5	0.835171	±	0.030454	1.86606	±	0.0599957	5.99869	±	0.0802521	8.71687	±	0.218457	3.71673	±	0.288264	3.52929	±	0.000488066	0.758749	±	0.00573003	1.11011	±	0.0176156	4.15853	±	0.015061	3.31614	±	0.00152075	2.6574	±	0.0265502	0.808614	±	0.001025	11.2304	±	0.112627	6.81181	±	0.00501558	6.32332	±	0.00504812	6.0626	±	0.00162608
1-Octen-3-ol	Al6	78.3564	±	0.519912	73.0796	±	0.217285	130.489	±	3.12451	116.847	±	0.719691	137.452	±	0.697692	144.784	±	0.137678	88.6593	±	0.192465	132.623	±	0.539177	248.479	±	0.190976	287.217	±	0.272146	88.7217	±	0.800652	57.0906	±	0.089595	849.236	±	0.911326	261.125	±	0.0829961	269.788	±	1.12509	189.349	±	0.128034
1-Hexanol-2-ethyl	Al7	0.259265	±	0.000199576	0.304804	±	0.00953924	0.380634	±	0.00192928	0.704218	±	0.00944346	0.817631	±	0.00298476	0.745447	±	0.000373953	0.443343	±	0.0373187	0.496575	±	0.00488969	0.971467	±	0.00472714	1.27102	±	0.00564431	0.499643	±	0.00505833	0.495021	±	0.000327775	6.72184	±	0.00978545	3.90456	±	0.00141124	3.01975	±	0.00285688	1.95257	±	0.00147753
Octanol	Al8	3.61937	±	0.142684	3.90109	±	0.0404073	3.19534	±	0.124646	5.64531	±	0.426462	11.4011	±	0.355545	6.61896	±	0.148901	3.80366	±	0.00845462	4.42292	±	0.00314668	3.18833	±	0.00563856	6.08634	±	0.00348157	6.28358	±	0.0282914	3.59623	±	0.00257929	36.0366	±	0.315458	17.0158	±	0.0458202	14.1773	±	0.0339393	14.5595	±	0.00383683
3-hexen-1-ol-acetate	E1	0.365375	±	0.0221489	0.247979	±	0.0158085	0.460011	±	0.0167437	0.77197	±	0.00632432	1.55052	±	0.0166622	1.14703	±	0.0301411	0.729591	±	0.00420791	0.575385	±	0.000789514	0.506069	±	0.00399642	0.437961	±	0.000200573	0.800901	±	0.00061972	0.617285	±	0.000307718	6.38286	±	0.0546312	4.41546	±	0.00987069	5.92241	±	0.00227579	2.60004	±	0.000898732
1-Octen-3-yl-acetate	E2	1.01752	±	0.0523942	0.335425	±	0.0322965	0.415952	±	0.00666969	0.811326	±	0.00345803	4.13541	±	0.0127625	1.31282	±	0.105856	1.25824	±	0.0361794	1.62016	±	0.0289187	1.21023	±	0.00100885	0.55556	±	0.00265346	1.45053	±	0.0041656	0.652638	±	0.00198825	4.54401	±	0.0175622	3.52982	±	0.0108535	4.285	±	0.0109724	3.36716	±	0.000872301
3-Octanone	O1	3.70207	±	0.0678675	3.25773	±	0.0632433	3.50286	±	0.113849	3.63065	±	0.432635	5.55872	±	0.172853	3.30977	±	0.016161	1.28503	±	0.111147	1.68532	±	0.0571297	1.82727	±	0.00652606	2.91442	±	0.00504629	4.66608	±	0.0041645	1.37252	±	0.000475452	25.4997	±	0.0602157	12.753	±	0.00641961	8.20655	±	0.0208983	7.5508	±	0.0107459
1-Octen-3-one	O2	0.97958	±	0.0238247	0.446528	±	0.0709582	0.680158	±	0.0221756	0.72535	±	0.0382418	0.775957	±	0.0119247	0.857846	±	0.00746926	0.921262	±	0.0067092	0.914181	±	0.00647335	1.36161	±	0.011154	1.35001	±	0.0545282	0.45812	±	0.00367196	0.198279	±	0.00161618	0	±	0	0	±	0	0	±	0	0	±	0
[truncated: 24 more columns]
